# Supplementary material for: Association between Tooth Loss and Alzheimer’s Disease in a Nested Case–Control Study Based on a National Health Screening Cohort
Source: J Clin Med. 2021 Aug 24;10(17):3763. doi: 10.3390/jcm10173763 (PMC8432055; doi:10.3390/jcm10173763)
Supplement: Supplementary file 1 [file jcm-10-03763-s001.zip]

Archive with 1 entries (1 files):
- jcm-1334307-supplementary.pdf
